# Supplementary material for: The Oral–Gut–Brain Axis: From Periodontal Dysbiosis to Neuroinflammation—Mechanistic Pathways, Salivary and Intestinal Biomarkers, and Therapeutic Targets: A Narrative Review
Source: Dent J (Basel). 2026 May 11;14(5):289. doi: 10.3390/dj14050289 (PMC13205872; doi:10.3390/dj14050289)
Supplement: Supplementary file 1 [file dentistry-14-00289-s001.zip]

Archive with 1 entries (1 files):
- dentistry-4271932-supplementary.pdf
